# Supplementary material for: Variation in Bioactive Compounds and Antioxidant Activity of Rubus Fruits at Different Developmental Stages
Source: Foods. 2022 Apr 18;11(8):1169. doi: 10.3390/foods11081169 (PMC9026527; doi:10.3390/foods11081169)
Supplement: Supplementary file 1 [file foods-11-01169-s001.zip]

Archive with 1 entries (1 files):
- foods-1679935-supplementary.pdf
